# Supplementary material for: Satisfaction analysis of overground gait exoskeletons in people with neurological pathology. a systematic review
Source: J Neuroeng Rehabil. 2023 Apr 18;20:47. doi: 10.1186/s12984-023-01161-4 (PMC10111693; doi:10.1186/s12984-023-01161-4)
Supplement: Supplementary file 1 — Additional File: Clinical Trial Assessment Identification [file 12984_2023_1161_MOESM1_ESM.xlsx]

## Sheet: Clinical Trial identification
Study	Does the study involve human participants research?	Are participants prospectively assigned to an intervention?	Is the study designed to evaluate the effect of the intervention on the participants?	Is the effect being evaluated a health-related biomedical or behavioral outcome?
awad2020
birch2017
bortole2015
chiara2016
corbianco2021
del-ama2015
dijsseldonk2020
esquenazi2012
gomez-vargas2021
Fernandez 2021
høyer2020
jyräkoski2021
Kozlowski
kwon2020
lópez-larraz2016
platz2016
puyuelo-quintana2020
sale2016
sale2018
swank2020
tamburella2020
villa-parra2019
yen-gyo2018
